# Supplementary material for: Live Cell Poration by Au Nanostars to Probe Intracellular Molecular Composition with SERS
Source: Nanomaterials (Basel). 2021 Sep 30;11(10):2588. doi: 10.3390/nano11102588 (PMC8539561; doi:10.3390/nano11102588)
Supplement: Supplementary file 1 [file nanomaterials-11-02588-s001.zip]

Archive with 1 entries (1 files):
- nanomaterials-1351616-supplementary.pdf
